# Supplementary material for: Active Plasmonics with Responsive, Binary Assemblies of Gold Nanorods and Nanospheres
Source: Nanomaterials (Basel). 2021 Sep 3;11(9):2296. doi: 10.3390/nano11092296 (PMC8465109; doi:10.3390/nano11092296)
Supplement: Supplementary file 1 [file nanomaterials-11-02296-s001.zip]

Archive with 1 entries (1 files):
- nanomaterials-1322590-supplementary.pdf
